# Supplementary material for: Immunogenicity and Effectiveness of Primary and Booster Vaccine Combination Strategies during Periods of SARS-CoV-2 Delta and Omicron Variants
Source: Vaccines (Basel). 2022 Sep 22;10(10):1596. doi: 10.3390/vaccines10101596 (PMC9607825; doi:10.3390/vaccines10101596)
Supplement: Supplementary file 1 [file vaccines-10-01596-s001.zip]

Archive with 1 entries (1 files):
- vaccines-1894912-supplementary.pdf
